# Supplementary material for: Mice Condition Cephalic Insulin Responses to the Flavor of Different Laboratory Chows
Source: Nutrients. 2025 Dec 12;17(24):3880. doi: 10.3390/nu17243880 (PMC12735478; doi:10.3390/nu17243880)
Supplement: Supplementary file 1 [file nutrients-17-03880-s001.zip]

Archive with 1 entries (1 files):
- nutrients-3990900-supplementary.pdf
